# Supplementary material for: Sarcoendoplasmic reticulum calcium ATPase is an essential and druggable lipid-dependent ion pump in Toxoplasma gondii
Source: Commun Biol. 2025 May 6;8:702. doi: 10.1038/s42003-025-08058-z (PMC12056192; doi:10.1038/s42003-025-08058-z)
Supplement: Supplementary file 3 — Supplemental Data [file 42003_2025_8058_MOESM3_ESM.xlsx]

## Sheet: Fig. 2
					Plaque Number
	Fig. 2A		Strain	Condition	Exp. 1	Exp. 2	Exp.3	Exp.4
			Parental -	IAA -	116	104	120	112
			Parental+	IAA +	129	104	140	112
			SERCA-mAID-3HA -	IAA -	130	144	122	150
			SERCA-mAID-3HA+	IAA+	0	0	0	0
	Fig. 2A		Strain	Condition	Plaque Size Exp.1-4
			Parental -	IAA -	141921	143634	224754	508048	182112	380736	222420	112056	275349	295056	355508	396666	164658	116706	69786	219768	401112	309950	361116	73665	369753	124083	294978	80439	332364	234555	275724	235848	251886	156906	263628	120369	159222	239214	284054	251163	134472	257010	338991	145197	327609	104937	179298	326805	284142
			Parental+	IAA +	506982	371766	285579	271338	659514	217092	324438	287310	230496	387303	426300	480720	161775	236559	764061	293496	403833	429975	25113	412899	219696	231891	150399	154542	242115	305760	218895	178704	304851	195276	159645	354612	81438	251367	258525	176583	196047	180954	224526	147630	541419	65862	174432	142599	329925
			SERCA-mAID-3HA -	IAA -	157074	260718	252723	189981	712827	259611	206625	268083	301353	203148	323142	298410	319893	429654	139233	121143	267825	507735	253959	293238	320358	282732	308742	232263	217848	206886	263577	119748	138297	77322	200394	461457	268650	163032	489642	43356	132342	215115	145068	245718	242202	314328	388608	218898	334677
			SERCA-mAID-3HA+	IAA+	0	0	0	0	0	0	0	0	0	0	0	0	0	0	0	0	0	0	0	0	0	0	0	0	0	0	0	0	0	0	0	0	0	0	0	0	0	0	0	0	0	0	0	0	0
	Fig. 2B				Vacuoles
	Strain		Condition	Condition	Exp. 1				Exp. 2				Exp. 4				Exp. 8				Exp. 16				Exp. 32
	Parental -		IAA -	24 hrs	16.29	10.7	15.5	12	27.4	36	20.93	25.6	30.4	34.7	34.9	38.4	25.9	18.6	28.6	24
	Parental+		IAA +		8	6	4.7	6.7	32.8	17	20.9	22.1	38.4	51	50.4	40.9	20.8	26	23	30.2			1
	SERCA-mAID-3HA -		IAA -		23.1	11.7	16.7	11	21.3	19.5	25.4	26.6	44.4	43.7	39.8	39.6	11.1	23.4	18.1	20.8		1.6		1.9
	SERCA-mAID-3HA+		IAA+		90.8	77.7	84.7	89.4	9.2	22.3	15.3	10.6	nd	nd	nd	nd	nd	nd	nd	nd	nd	nd	nd	nd
	Parental -		IAA -	48 hrs	nd	nd	nd	nd	2.9	nd	5	5.7	9.6	2.3	7.9	8.2	13.2	12.4	14.7	16.3	27.9	28.7	44.6	32.8	46.3	56.6	27.7	36.9
	Parental+		IAA +		nd	nd	nd	nd	nd	nd	7.3	4	5.5	4.7	13.1	7.4	13.8	15.6	12.3	14.8	41.3	32	29.5	35.8	39.44	47.1	37.7	38.5
	SERCA-mAID-3HA -		IAA -		nd	nd	nd	nd	1.6	3.1	3.8	3.2	12.4	1	9.1	10.4	14.8	16.2	11.4	13	33.9	44.9	38.8	32.4	42.5	34.8	36.6	40.9
	SERCA-mAID-3HA+		IAA+		87.8	89.4	80	85.9	6.9	9.9	16.1	13.4	3.5	0.7	3.7	0.7	1.7
	Fig. 2C				Endodyogeny
	Strain		Condition	Condition	Exp. 1	Exp. 2	Exp.3	Exp.4	Exp. 5
	Parental -		IAA -	24 hrs	20.5	20.9	19.3	20	25.7
	Parental+		IAA +		23.1	22.8	24.3	20.6	21
	SERCA-mAID-3HA -		IAA -		22.7	23.7	27.6	22.8	22.5
	SERCA-mAID-3HA+		IAA+		5.6	7.7	5.1	3.8	3
	Parental -		IAA -	48 hrs	22.3	24.5	23.1	23.3	26.6
	Parental+		IAA +		22	24.6	20.4	23	26.7
	SERCA-mAID-3HA -		IAA -		24.5	23.8	22.7	23.5	19
	SERCA-mAID-3HA+		IAA+		2.2	2.3	6.8	2.6	1.5
					Invasion
	Fig. 2D		Strain	Condition	Exp. 1	Exp. 2	Exp.3	Exp.4	Exp. 5	Exp. 6
			Parental -	IAA -	69	70	76	75.5	74	nd
			Parental+	IAA +	70.4	73	72	69	69	71
			SERCA-mAID-3HA -	IAA -	75.5	71.4	68.3	70.4	73	69.7
			SERCA-mAID-3HA+	IAA+	46	46.2	39.6	35.6	56.5	41.2
	Fig. 2E				Natural Egress
			Strain	Condition	Exp. 1	Exp. 2	Exp.3	Exp.4
			Parental -	IAA -	86	87	91	86
			Parental+	IAA +	82	88	90	93
			SERCA-mAID-3HA -	IAA -	82	84	93	86
			SERCA-mAID-3HA+	IAA+	10	12	5	7
[truncated: 22 more columns]

## Sheet: Fig. 3
		Motile Fraction
Fig. 3A	Parasite strain	Condition	Exp.1	Exp. 2	Exp. 3	Exp. 4	Exp. 5	Exp. 6
	Parental -	IAA -	20.9524	21.5686	19.4313	24.6575	23.9024	19.3548
	Parental+	IAA +	23.1884	21.7822	17.9612	17.1429	19.0476	19.8068
	SERCA-mAID-3HA -	IAA -	15.6118	18.6147	20.197	19.2308	21.9512	22.5962
	SERCA-mAID-3HA+	IAA+	2.45098	2.91262	2.85714	0.990099	0.990099	1.42857
Fig. 3A		Trail Length (μm) Exp1-Exp6
	Parasite strain	Condition
	Parental -	IAA -	46.3488	54.5367	30.0705	40.6269	77.8768	30.6987	76.3475	47.7896	65.812	62.9044	78.6003	74.7006	38.9052	47.3565	54.8004	46.8719	76.153	42.5729	11.6278	18.0818	9.55456	50.5146	47.7951	39.809	43.6652	65.9437	114.906	26.3355	28.3537	73.9511	42.5052	54.9056	85.6846	75.383	17.376	51.7104	51.3384	84.5551	125.651	34.5131	60.3903	51.6192	27.5882	55.6677	74.8199	68.9338	49.251
	Parental+	IAA +	55.4854	84.6875	59.534	62.7061	23.7914	24.0157	53.2062	70.708	66.3573	73.0356	15.2499	40.3758	27.7763	47.4237	56.8093	30.6516	29.0055	68.1224	13.4047	36.0188	37.4224	40.0427	30.3394	76.306	40.228	44.6061	17.9195	57.4244	39.9641	43.2438	47.426	43.0974	83.5955	10.8394	18.5355	40.1257	84.0234	53.1686	47.9594	24.3559	50.4168	22.9531	50.2625	43.6185	32.9743	22.0012	42.0004
	SERCA-mAID-3HA -	IAA -	13.6287	29.688	30.6804	51.8403	17.0135	23.7116	44.2556	28.7544	17.5415	70.1352	56.8132	59.407	13.1501	46.6393	30.6263	32.1639	32.3632	54.8175	63.6388	47.4492	33.0685	39.564	59.4338	39.867	83.4198	41.3396	36.9664	54.824	36.0383	82.231	26.9654	65.4723	23.3066	41.7821	56.377	23.0852	64.6722	31.4338	64.9005	25.2246	39.4445	45.0275	36.2829	30.9748	30.4996	11.6107	28.3574
	SERCA-mAID-3HA+	IAA+	15.1926	20.1954	17.6186	17.727	20.8542	29.3297	29.3297	18.652	10.9635	16.5136	28.2093	38.3841	20.4319	18.8298	26.8579	28.8782	48.3806	38.0512	18.4363	48.9325	12.8184	20.8146	19.6579	6.86452	9.14053	24.4643	21.6832	10.2322	32.0995	24.4779	18.0535	6.78848	32.9866	18.4278	41.5228	21.7751	18.1865	21.3112	19.0651	19.8987	45.8713	19.1797	10.8191	21.6576	17.1387	16.4298	13.4695
Fig. 3B		Induced Egress
	Parasite strain	Condition	Exp.1	Exp. 2	Exp. 3	Exp. 4
	Parental -	IAA -	64	63	60	75
	Parental+	IAA +	65	59	68	62
	SERCA-mAID-3HA -	IAA -	58	57	73	73
	SERCA-mAID-3HA+	IAA+	68	68	63	69
Fig. 3D		GCaMP6s Intensity
	Minutes	- IAA+A23187			+ IAA+A23187
		Exp.1	Exp. 2	Exp. 3	Exp.1	Exp. 2	Exp. 3
	0	0	0	0	0	0	0
	2	580.333	205.333		2855	1207	2236
	4	-294	-747		3632	2424
	6	1798.33	999.333	2118.33	3353.5	3042.5	2736.5
	8		315.667	694.667	2319.5	2420.5
[truncated: 3 more columns]

## Sheet: Fig. 5
Fig 5F
Drug				1 μM			10 μM			100 μM
DMSO	91.5332	111.874	96.6184
NR- 301				73.7288	58.4746	81.3559	53.3898	58.4746	63.5593	0	0	0
RB- 15				86.448	58.4795	81.3628	61.0221	71.1925	68.6499	0	0	0

## Sheet: Fig. 6
			Vacuoles
Fig. 6A	Drug	Condition	1		2		4		8		16		32
	RB-15	24 hrs	19	19	35	38	32	30	14	13
	NR-301		85	93	7	15
	DMSO		27	21	39	38	25	31	8	10
	RB-15	48 hrs	0	0	10	12	23	21	17	14	30	31	20	22
	NR-301		15	10	46	55	39	35
	DMSO				3	7	18	9	20	19	29	27	30	38
			Endodyogeny
Fig. 6B	Drug		Exp. 1	Exp. 2	Exp. 3
	RB-15	24 hrs	17	16	19
	NR-301		5	7	8
	DMSO		27	18	25
	RB-15	48 hrs	26	23	25
	NR-301		10	10	11
	DMSO		23	28	20
Fig. 6C	Drug		Motile Fraction
			Exp. 1	Exp. 2	Exp. 3
	NR-301		0	0	0
	RB-15		8.789	11.3456	9
	DMSO		63.5	65	62.1
Fig. 6C	Drug		Trail Length (μm) Exp1-Exp4
	RB-15		6.34723	13.1141	4.22105	6.8138	18.4436	23.2314	18.5532	9.47857	18.5282	21.5812	30.3458	9.6414	21.9726	9.49423	14.8426	15.6003	12.5849	6.84198	12.5629	6.45369	21.4591	15.6818	18.5469	6.55703	15.3216	6.4944	12.3438	27.3836	15.3592	24.271	18.3904	21.7158	27.5433	0.475963	27.3836	6.45369	21.4591	15.6818	18.5469	6.55703	15.3216	6.4944	69.1619	27.3836	15.3592	23.9421	18.3904
	NR-301		0	0	0	0	0	0	0	0	0	0	0	0	0	0	0	0	0	0	0	0	0	0	0	0	0	0	0	0	0	0	0	0	0	0	0	0	0	0	0	0	0	0	0	0	0	0	0
	DMSO		118.817	129.709	134.769	138.284	78.9575	64.3062	80.5806	54.6035	120.077	130.004	65.4232	81.5601	119.527	197.25	107.218	209.756	123.785	94.7248	70.3696	101.048	70.8964	93.651	71.7495	177.309	47.3078	111.087	91.0293	69.1463	40.8089	56.384	69.4372	245.399	138.277	67.666	73.9127	156.843	146.803	51.2089	163.258	71.659	68.3173	56.0559	110.581	50.6623	87.5366	70.6037	96.7162
Fig. 6D	Drug		Invasion
			Exp. 1	Exp. 2	Exp. 3	Exp. 4
	RB-15		ND	45	54	60
	NR-301		45	39	33	44
	DMSO		72	82	76	74
Fig. 6F			GCaMP6s Intensity
			A23187				A23187+NR-301				A23187+RB-15				A23187+Thapsigargin
			Exp1		Exp2		Exp1		Exp2		Exp1		Exp2		Exp1		Exp2
		0	0	0	0	0	0	0	0	0	0	0	0	0	0	0	0	0
		1	1488	1291	1035	1335	3588	3885	126	764	17651	4829	4792	8765	2490	2213	2240	1980
		2	1595.5	1834.5	1718	1924	18930.5	18328	12384	17644	11554.5	7366.5	7811	9832	3099.5	1835.5	2712	2011
		3	1867.5	1400.5	2108	1708	18032.5	18645	15080	12011	12171.5	8543.5	13143	10981	2388.5	2105.5	4772	2987
		4	1176.5	1328.5	2166	2318	19079.5	20973	24241	18764	10593.5	8468.5	13134	9876	1296.5	1595.5	3748	2876
		5	273.5	135.5	415	809	20010.5	17453	18685	13410	12428.5	14425.5	15364	11099	1838.5	1502.5	3985	2659
		6	354	319	299	556	20189	14697	18071	18682	11159	14575	15492	16789	2164	1364	3958	2106
		7	208	153	246	234	15954	19645	14329	21342	14982	10671	16795	13467	2555	3115	2515	2894
		8	139	234	59	139	10884	12431	18590	17666	10884	12861	16850	13498	2660	2676	2850	2520
		9	593	348	574	738	19025	25988	20981	19803	9455	10671	9365	7681	3175	2282	2450	3458
[truncated: 3 more columns]

## Sheet: Fig. 7
Fig. 7C			Plaque Number
	Strain		Exp. 1	Exp. 2	Exp. 3
	Parental		80	97	86
	Δtgpts		13	9	12
	Δtgpts+TgSERCA		40	35	32
Fig. 7D			Motile Fraction
	Strain		Exp. 1	Exp. 2	Exp. 3	Exp. 4
	Parental		65	58	40	56
	Δtgpts		24	27	30	19
	Δtgpts+TgSERCA		44	44	43	42
Fig. 7E			Invasion
	Strain		Exp. 1	Exp. 2	Exp. 3	Exp. 4
	Parental		38	45	46	44
	Δtgpts		7	13	20	19
	Δtgpts+TgSERCA		9	17	32	33
Fig. 7F			Natural Egress
	Strain		Exp. 1	Exp. 2	Exp. 3	Exp. 4
	Parental		29	35	29	38
	Δtgpts		13	12	12	14
	Δtgpts+TgSERCA		22	22	19	24
Fig. 7G			Induced Egress
	Strain		Exp. 1	Exp. 2	Exp. 3
	Parental		90	91	93
	Δtgpts		96	91	98
	Δtgpts+TgSERCA		94	98	98

## Sheet: Fig S6
Fig. S6 (top)	Strain		Vacuoles
		1				2				4				8
	Parental	13.6364	4.34783	9.91736	13.2231	48.1818	26.9565	33.8843	33.0579	36.3636	56.5217	41.3223	38.843	1.81818	12.1739	12.3967	14.876
	Δtgpts	12.6126	19.6581	21.5517	21.7742	45.946	34.188	33.6207	36.2903	32.4324	38.4615	40.5172	36.2903	9.00901	7.69231	4.31034	5.64516
	Δtgpts+TgSERCA	10	16.129	18.6916	22.6415	55	41.9355	45.7944	52.8302	25	33.0645	32.7103	19.8113	10	8.87097	2.80374	4.71698
	Strain	Endodyogeny
Fig. S6B (bottom)		Exp. 1	Exp. 2	Exp. 3
	Parental	21	19	23
	Δtgpts	15	16	21
	Δtgpts+TgSERCA	20	20	19
